# Supplementary material for: Predicting the impact of COVID-19 interruptions on transmission of gambiense human African trypanosomiasis in two health zones of the Democratic Republic of Congo
Source: Trans R Soc Trop Med Hyg. 2021 Feb 19;115(3):245–52. doi: 10.1093/trstmh/trab019 (PMC7928583; doi:10.1093/trstmh/trab019)
Supplement: trab019_Supplemental_File [file trab019_supplemental_file.zip]

Archive with 3 entries (3 files):
- SI-2.pdf
- SI-1.pdf
- trab020.xml
